# Supplementary material for: Oncogenic KRAS activates an embryonic stem cell-like program in human colon cancer initiation
Source: Oncotarget. 2016 Jan 4;7(3):2159–74. doi: 10.18632/oncotarget.6818 (PMC4823026; doi:10.18632/oncotarget.6818)
Supplement: Supplementary file 2 [file oncotarget-07-2159-s002.xlsx]

## Sheet: Sheet1
SUPPLEMENTAL Table 1. Embryonic and Intestinal SC gene signatures
Embryonic SC signature	ESC - Proliferation/MYC Signature	Intestinal SC signature	EMT signature
Ben-Porath, I. et al., Nature Genetics, 40:499-507 (2008)	Ben-Porath, I. et al., Nature Genetics, 40:499-507 (2008); Kim, J. et al., Cell 132(6):1049-61 (2008);	van der Flier, L.G. et al., Cell 136:903-912 (2009)	Groger, C.J., et al, PLOS One 7(12); e51136 (2012)
AASS	ABCE1	1190002H23RIK	ABCA1
ABCE1	ACTA1	1190003M12RIK	ADAM12
ACTA1	ACTC1	1300002K09RIK	C5orf13
ACTC1	ACTN3	1500012F01RIK	CDH11
ACTN3	ADAM23	2210407C18RIK	CDH2
ADAM23	ADD2	2610042L04RIK	CDK14
ADD2	ALPL	2810004A10RIK	CDKN2C
ALPL	ANGEL2	633050N24RIK	COL1A1
AMD1	AP1M2	ACOT1	COL3A1
ANGEL2	ARL5B	ACSM3	COL5A1
AP1M2	ATP1A2	ADFP	COL6A1
ARL5B	AUTS2	ADORA1	COL6A3
ATP1A2	AZIN1	ADRA2A	CTGF
AURKB	BCL2L12	AL173486	CYP1B1
AUTS2	BMPR1A	AL428936	DCN
AZIN1	BOP1	APP	DLC1
BCL2L12	BRWD1	AQP1	EML1
BIRC5	C11orf82	AQP4	EMP3
BMPR1A	C12orf11	ARID5B	FBLN1
BOP1	C12orf48	ARL4C	FBLN5
BRWD1	C14orf106	ASCL2	FBN1
BUB1	C14orf115	B930095G15RIK	FGF2
BUB1B	C1orf108	BC057022	FGFR1
BUB3	C1orf38	BC107410	FN1
BXDC2	C1QBP	CACHD1	FSTL1
C11orf82	C20orf72	CB588406	GALNT10
C12orf11	C21orf45	CD44	HAS2
C12orf48	C6orf66	CDC43EP1	IGFBP3
C14orf106	C8orf42	CDCA7	IL1R1
C14orf115	CACHD1	CDK6	LAMC2
C1orf108	CAMKV	CES3	LOX
C1orf38	CAPRIN2	CFI	LTBP1
C1QBP	CASP3	CHES1	LTBP2
C20orf72	CBS	CHMP4C	LUM
C21orf45	CCAR1	CITED4	MAP1B
C6orf66	CCNA2	CLCA4	MME
C8orf42	CD24	CRLF1	MMP2
CACHD1	CEBPZ	CYR61	MYL9
CAMKV	CECR1	D430015B01RIK	NID2
CAPRIN2	CER1	DBP	NR2F1
CASP3	CHEK2	DDIT4	NRP1
CBS	CHST7	DGKG	PLAT
CBX5	CKMT1A	DTX4	PMP22
CCAR1	CLDN6	E030011O05RIK	PPAP2B
CCNA2	CNTNAP2	E030025L21RIK	PRKCA
CCNB1	COBL	ELL3	PTGER2
CD24	COCH	EMP2	PTX3
CDC2	CRABP1	ENSMUST00000050697	RECK
CDC20	CRABP2	ENSMUST00000064814	RGS4
CDC25A	CRMP1	EPHB3	SERPINE1
CDC6	CSE1L	ETS2	SERPINE2
CDCA5	CTSC	FGFR4	SLC22A4
CDT1	CXADR	FGFRL1	SPOCK1
CEBPZ	CYP26A1	FSTL1	SRGN
CECR1	CYP2S1	GAS6	SULF
CER1	DBNDD1	GPR30	SYNE1
CHAF1A	DCC1	H2AA	SYT11
CHEK1	DCLK1	H2EB1	TAGLN
CHEK2	DDX18	HOOK1	TFPI
CHST7	DDX21	IGFBP4	TGM2
CKMT1A	DEK	IMMP2L	TMEM158
CLDN6	DHFR	JUN HUNK OLFM4	TNFAIP6
CNTNAP2	DIAPH2	KIF12	TPM1
COBL	DIDO1	KRT23	TUBA1A
COCH	DLG3	LAMB3	VCAN
CRABP1	DMKN	LGR5	VIM
CRABP2	DNAJB6	LRIG1	WNT5A
CRMP1	DNMT3A	MIA1	ZEB1
CSE1L	DNMT3B	NAP0195557001
CTSC	DPPA4	NAP027049-1
CXADR	DSG2	NAV1
CYP26A1	ECT2	NKD1
CYP2S1	EGLN3	NM1
DBNDD1	ELOVL6	NOTCH1
DCC1	EPB41L4B	NR2E3
DCLK1	EPHA1	PABPC1
DDX18	ERBB2	PACSIN3
DDX21	ERCC6L	PARC
DEK	ESF1	PDGFA
DHFR	ETV1	PDLIM2
DIAPH2	ETV4	PHLDA1
DIDO1	EXOSC5	PICALM
DLG3	EXOSC9	PIK3R1
DLG7	FABP5	PLA2G5
DMKN	FAM108B1	PLS3
DNA2L	FAM46B	PRELP
DNAJB6	FAM60A	PRSS23
DNMT3A	FAM64A	PSRC1
DNMT3B	FANCL	PTPRD
DPPA4	FEN1	PTPRO
DSG2	FGF13	REC8L1
ECT2	FGF2	RGMB
EGLN3	FGFR1	RLEKHB1
ELOVL6	FKBP5	RNF32
EPB41L4B	FOXD3	RNF43
EPHA1	FOXO1	RPL22
EPRS	FRAT2	SCN2B
ERBB2	FXR1	SECTM1B
ERCC6L	FZD5	SEMA7A
ESF1	FZD7	SFPQ
ETV1	G3BP2	SFXN3
ETV4	GABRA5	SHROOM1
EXOSC5	GABRB3	SLC12A2
EXOSC9	GAD1	SLC14A1
FABP5	GAL	SLC16A11
FAM108B1	GARNL4	SLC23A3
FAM46B	GART	SLC30A2
FAM60A	GDF3	SLCO3A1
FAM64A	GINS4	SMARCD3
FANCL	GJA1	SOAT1
FEN1	GLDC	SOCS2
FGF13	GMNN	SORCS2
FGF2	GNL3	SORD
FGFR1	GNPTAB	SOX6
FKBP5	GPC4	SOX9
FOXD3	GPM6B	SP5
FOXO1	GPR176	TACC1
FRAT2	GPR19	TC1722686
FUBP1	GPR64	TIA1
FXR1	GPRC5B	TLR2
FZD5	GYLTL1B	TMEM46
FZD7	HAS3	TNFRSF19
G3BP1	HESX1	TNS3
G3BP2	HMGB3	TRIM24
GABRA5	HNRPAB	UTM
GABRB3	HOMER1	WIPI1
GAD1	HPS3	WWP1
GAL	HRASLS3	ZBTB12
GARNL4	HSPA4	ZC3H6
GART	HSPA8	ZFP12
GDF3	HSPC111	ZFP341
GINS2	IFITM1	ZFP503
GINS4	IGF2BP2
GJA1	IGF2BP3
GLDC	INDO
GMNN	ITGB1BP3
GNL3	ITPR3
GNPTAB	JARID2
GPC4	KAL1
GPM6B	KCNS3
GPR176	KIF2C
GPR19	KIF4A
GPR64	KIF5C
GPRC5B	KIFC2
GYLTL1B	KLHL7
HAS3	KLKB1
HELLS	KRT8
HESX1	L1TD1
HMGA1	LARP7
HMGB3	LCK
HMMR	LECT1
HNRPAB	LEFTY1
HOMER1	LGALS8
HPS3	LGR4
HRASLS3	LIN28
HSPA4	LOC157627
HSPA8	LOC91431
HSPC111	LRIG1
HSPD1	LRP8
IFITM1	LRRN1
IGF2BP2	LSR
IGF2BP3	LYPLA1
ILF3	M6PR
INDO	MAL2
ISG20L1	MAN2A1
ITGB1BP3	MAP7
ITPR3	MAT2A
JARID2	MDN1
KAL1	MED14
KCNS3	MFGE8
KIF2C	MGST1
KIF4A	MICB
KIF5C	MRE11A
KIFC2	MRS2L
KLHL7	MSH2
KLKB1	MSH6
KPNA2	MTA3
KRT8	MTF2
L1TD1	MTHFD2
LARP7	MYO19
LCK	NANOG
LECT1	NARG1
LEFTY1	NARG2
LGALS8	NASP
LGR4	NFE2L3
LIN28	NFYB
LOC157627	NLGN4X
LOC91431	NLN
LRIG1	NMU
LRP8	NOC3L
LRRN1	NODAL
LSR	NOL11
LYPLA1	NPM3
M6PR	NTHL1
MAD2L2	NTS
MAL2	NUDT1
MAN2A1	NUDT15
MAP7	NUDT21
MARS	NUP107
MAT2A	NUP37
MCM10	OAZ2
MCM2	OIP5
MCM3	OLFM1
MCM4	PAICS
MCM5	PAK1
MCM6	PAK1IP1
MCM7	PARP1
MDN1	PASK
MED14	PCDH1
MFGE8	PDCD2
MGST1	PDK1
MICB	PFAS
MRE11A	PHF17
MRS2L	PIK3CB
MSH2	PIM2
MSH6	PIPOX
MTA3	PITPNC1
MTF2	PLCB3
MTHFD1	PMAIP1
MTHFD2	PODXL
MYO19	POLR3G
MYST2	POU5F1
NANOG	PPAP2A
NARG1	PPM1B
NARG2	PPP2R1B
NASP	PPP2R2B
NCAPG2	PRDM14
NCAPH	PRKD3
NFE2L3	PRKX
NFYB	PRMT3
NLGN4X	PROM1
NLN	PRPF40A
NMU	PRPS1
NOC3L	PSIP1
NODAL	PTPN2
NOL11	PTPRZ1
NOL5A	PUS1
NOLC1	PUS7
NPM1	PYCR2
NPM3	RAB3B
NTHL1	RABGAP1L
NTS	RAD51AP1
NUDT1	RAD54B
NUDT15	RARRES2
NUDT21	RBM13
NUP107	RBM35A
NUP37	RNF138
OAZ2	ROBO1
OIP5	RRAS2
OLFM1	RRP15
ORC1L	SALL1
PAICS	SALL2
PAICS	SALL4
PAK1	SCGB3A2
PAK1IP1	SCNN1A
PARP1	SEMA6A
PASK	SEPHS1
PCDH1	SERBP1
PDCD2	SFRP1
PDK1	SFRP2
PFAS	SFRS1
PHF17	SFRS18
PIK3CB	SFRS7
PIM2	SIRT1
PIPOX	SLC13A3
PITPNC1	SLC29A1
PLCB3	SLC38A1
PMAIP1	SLC39A10
PNN	SLC6A8
PODXL	SLC7A3
POLE2	SMS
POLR3G	SNRPN
POU5F1	SORL1
PPAP2A	SOX2
PPM1B	SPRY4
PPP2R1B	SRA1
PPP2R2B	SSB
PRDM14	ST6GAL1
PRIM1	SYNGR3
PRIM2	TACSTD1
PRKD3	TCF7L1
PRKX	TDGF1
PRMT3	TEAD4
PROM1	TFAM
PRPF40A	TIA1
PRPS1	TMEFF1
PSIP1	TMEM177
PTPN2	TMEM48
PTPRZ1	TMPO
PTTG1	TNNT1
PUS1	TNPO3
PUS7	TRIM22
PYCR2	TRIM24
RAB3B	TTLL12
RABGAP1L	TUBB2B
RAD51AP1	TUBB2C
RAD54B	UGP2
RARRES2	USO1
RBBP8	USP44
RBM13	USP9X
RBM35A	UTF1
RCC2	VSNL1
RFC3	WDHD1
RFC4	WDR12
RNF138	ZIC2
ROBO1	ZIC3
RPS24	ZNF195
RRAS2	ZNF267
RRM2	ZNF398
RRP15	ZNF589
RUVBL1	ZNF770
SALL1	ZSCAN10
SALL2
SALL4
SCGB3A2
SCNN1A
SEMA6A
SEPHS1
SERBP1
SFRP1
SFRP2
SFRS1
SFRS18
SFRS7
SIRT1
SLC13A3
SLC16A1
SLC29A1
SLC38A1
SLC39A10
SLC6A8
SLC7A3
SMS
SNRPA
SNRPN
SORL1
SOX2
SPC25
SPRY4
SRA1
SSB
ST6GAL1
SYNGR3
TACSTD1
TCF7L1
TDGF1
TEAD4
TERF1
TFAM
TIA1
TMEFF1
TMEM177
TMEM48
TMPO
TNNT1
TNPO3
TRIM22
TRIM24
TTLL12
TUBB2B
TUBB2C
TXNDC1
UGP2
UNG
USO1
USP44
USP9X
UTF1
VSNL1
WBSCR16
WDHD1
WDR12
ZIC2
ZIC3
ZNF195
ZNF267
ZNF398
ZNF589
ZNF770
ZSCAN10

## Sheet: Sheet2
SUPPLEMENTAL Table 2. K-Rasmut Leading-Edge Subset within the Embryonic SC gene signature from Ben-Porath,I. et al., Nature Genetics, 40:499-507 (2008)
NAME	GENE SYMBOL	GENE_TITLE	RANK IN GENE LIST	RANK METRIC SCORE	RUNNING ES	CORE ENRICHMENT
row_0	GAL	galanin	16	4.88884	0.0143178	Yes
row_1	LCK	lymphocyte-specific protein tyrosine kinase	32	4.83601	0.0285217	Yes
row_2	RRAS2	related RAS viral (r-ras) oncogene homolog 2	44	4.79025	0.0427816	Yes
row_3	RARRES2	retinoic acid receptor responder (tazarotene induced) 2	146	4.32056	0.0511478	Yes
row_4	SOX2	SRY (sex determining region Y)-box 2	232	3.92539	0.0590826	Yes
row_5	CRMP1	collapsin response mediator protein 1	298	3.63871	0.0671187	Yes
row_6	ROBO1	roundabout, axon guidance receptor, homolog 1 (Drosophila)	300	3.62895	0.0782835	Yes
row_7	FGFR1	fibroblast growth factor receptor 1 (fms-related tyrosine kinase 2, Pfeiffer syndrome)	359	3.39838	0.0859224	Yes
row_8	MICB	MHC class I polypeptide-related sequence B	403	3.25743	0.0938662	Yes
row_9	FGF13	fibroblast growth factor 13	441	3.09038	0.10159	Yes
row_10	ST6GAL1	ST6 beta-galactosamide alpha-2,6-sialyltranferase 1	447	3.07883	0.110857	Yes
row_11	PTPRZ1	protein tyrosine phosphatase, receptor-type, Z polypeptide 1	519	2.88828	0.116278	Yes
row_12	CACHD1	cache domain containing 1	566	2.75623	0.122525	Yes
row_13	ETV4	ets variant gene 4 (E1A enhancer binding protein, E1AF)	608	2.65827	0.128716	Yes
row_14	SLC39A10	solute carrier family 39 (zinc transporter), member 10	612	2.64478	0.136741	Yes
row_15	SMS	spermine synthase	629	2.59157	0.143959	Yes
row_16	TMEFF1	transmembrane protein with EGF-like and two follistatin-like domains 1	635	2.57685	0.151676	Yes
row_17	PFAS	phosphoribosylformylglycinamidine synthase (FGAR amidotransferase)	755	2.33793	0.153027	Yes
row_18	IGF2BP3	insulin-like growth factor 2 mRNA binding protein 3	802	2.27908	0.157799	Yes
row_19	PRPS1	phosphoribosyl pyrophosphate synthetase 1	832	2.23412	0.163272	Yes
row_20	ETV1	ets variant gene 1	875	2.1734	0.167915	Yes
row_21	CHST7	carbohydrate (N-acetylglucosamine 6-O) sulfotransferase 7	886	2.15521	0.174081	Yes
row_22	PRKD3	protein kinase D3	909	2.12407	0.179559	Yes
row_23	CBX5	chromobox homolog 5 (HP1 alpha homolog, Drosophila)	920	2.10779	0.185579	Yes
row_24	TCF7L1	transcription factor 7-like 1 (T-cell specific, HMG-box)	999	2.00249	0.187917	Yes
row_25	GART	phosphoribosylglycinamide formyltransferase, phosphoribosylglycinamide synthetase, phosphoribosylaminoimidazole synthetase	1041	1.95729	0.191942	Yes
row_26	CTSC	cathepsin C	1046	1.95133	0.197775	Yes
row_27	KRT8	keratin 8	1062	1.93377	0.20301	Yes
row_28	FANCL	Fanconi anemia, complementation group L	1078	1.91698	0.208193	Yes
row_29	LRIG1	leucine-rich repeats and immunoglobulin-like domains 1	1097	1.89302	0.213155	Yes
row_30	TIA1	TIA1 cytotoxic granule-associated RNA binding protein	1116	1.87536	0.218062	Yes
row_31	SCNN1A	sodium channel, nonvoltage-gated 1 alpha	1155	1.84225	0.221879	Yes
row_32	PMAIP1	phorbol-12-myristate-13-acetate-induced protein 1	1196	1.80364	0.225478	Yes
row_33	SLC38A1	solute carrier family 38, member 1	1227	1.77829	0.229493	Yes
row_34	MRE11A	MRE11 meiotic recombination 11 homolog A (S. cerevisiae)	1229	1.77651	0.234933	Yes
row_35	UGP2	UDP-glucose pyrophosphorylase 2	1247	1.76387	0.239545	Yes
row_36	RAD51AP1	RAD51 associated protein 1	1465	1.59737	0.23377	Yes
row_37	SEPHS1	selenophosphate synthetase 1	1500	1.56869	0.23694	Yes
row_38	IGF2BP2	insulin-like growth factor 2 mRNA binding protein 2	1517	1.56137	0.240975	Yes
row_39	HMGB3	high-mobility group box 3	1533	1.55252	0.245032	Yes
row_40	CD24	CD24 molecule	1574	1.52269	0.247763	Yes
row_41	EPB41L4B	erythrocyte membrane protein band 4.1 like 4B	1638	1.48298	0.249236	Yes
row_42	RUVBL1	RuvB-like 1 (E. coli)	1646	1.47772	0.253457	Yes
row_43	BRWD1	bromodomain and WD repeat domain containing 1	1671	1.46619	0.256803	Yes
row_44	TFAM	transcription factor A, mitochondrial	1684	1.45676	0.260713	Yes
row_45	PAK1	p21/Cdc42/Rac1-activated kinase 1 (STE20 homolog, yeast)	1723	1.42444	0.263239	Yes
row_46	PRIM1	primase, polypeptide 1, 49kDa	1758	1.40264	0.265895	Yes
row_47	TUBB2B	tubulin, beta 2B	1837	1.35706	0.266239	Yes
row_48	NUDT21	nudix (nucleoside diphosphate linked moiety X)-type motif 21	1844	1.3518	0.27012	Yes
row_49	MAT2A	methionine adenosyltransferase II, alpha	1879	1.32632	0.27254	Yes
row_50	PAICS	phosphoribosylaminoimidazole carboxylase, phosphoribosylaminoimidazole succinocarboxamide synthetase	1904	1.31229	0.275411	Yes
row_51	ZNF589	zinc finger protein 589	1910	1.31036	0.279214	Yes
row_52	NOL5A	nucleolar protein 5A (56kDa with KKE/D repeat)	1918	1.30888	0.282913	Yes
row_53	PUS7	pseudouridylate synthase 7 homolog (S. cerevisiae)	1919	1.30625	0.286949	Yes
row_54	PRMT3	protein arginine methyltransferase 3	1956	1.28789	0.289152	Yes
row_55	CBS	cystathionine-beta-synthase	1960	1.28735	0.292982	Yes
row_56	GPC4	glypican 4	1988	1.27164	0.295579	Yes
row_57	GMNN	geminin, DNA replication inhibitor	2019	1.25483	0.297976	Yes
row_58	KIF4A	kinesin family member 4A	2029	1.25301	0.301404	Yes
row_59	CCNB1	cyclin B1	2061	1.23796	0.3037	Yes
row_60	HAS3	hyaluronan synthase 3	2095	1.2223	0.305848	Yes
row_61	GYLTL1B	glycosyltransferase-like 1B	2114	1.21201	0.308705	Yes
row_62	RABGAP1L	RAB GTPase activating protein 1-like	2133	1.20356	0.311536	Yes
row_63	SPRY4	sprouty homolog 4 (Drosophila)	2229	1.1564	0.31042	Yes
row_64	SFRS7	splicing factor, arginine/serine-rich 7, 35kDa	2286	1.12929	0.311146	Yes
row_65	HOMER1	homer homolog 1 (Drosophila)	2297	1.12531	0.31413	Yes
row_66	CAMKV	CaM kinase-like vesicle-associated	2351	1.10543	0.31493	Yes
row_67	PPP2R1B	protein phosphatase 2 (formerly 2A), regulatory subunit A (PR 65), beta isoform	2400	1.08313	0.315907	Yes
row_68	ILF3	interleukin enhancer binding factor 3, 90kDa	2425	1.07268	0.318038	Yes
row_69	TRIM24	tripartite motif-containing 24	2451	1.06272	0.320088	Yes
row_70	DNMT3B	DNA (cytosine-5-)-methyltransferase 3 beta	2454	1.06055	0.323266	Yes
row_71	PNN	pinin, desmosome associated protein	2475	1.05293	0.325533	Yes
row_72	FKBP5	FK506 binding protein 5	2508	1.03962	0.327166	Yes
row_73	JARID2	jumonji, AT rich interactive domain 2	2514	1.034	0.330114	Yes
row_74	ZNF195	zinc finger protein 195	2541	1.02188	0.331989	Yes
row_75	C1QBP	complement component 1, q subcomponent binding protein	2570	1.01174	0.333733	Yes
row_76	FAM64A	family with sequence similarity 64, member A	2619	0.990976	0.334427	Yes
row_77	COBL	cordon-bleu homolog (mouse)	2624	0.989199	0.337286	Yes
row_78	FEN1	flap structure-specific endonuclease 1	2697	0.963835	0.336711	Yes
row_79	ECT2	epithelial cell transforming sequence 2 oncogene	2736	0.950446	0.337772	Yes
row_80	DIDO1	death inducer-obliterator 1	2747	0.948968	0.340211	Yes

## Sheet: Sheet3
SUPPLEMENTAL Table 3. Lgr5 mRNA expression
	LGR5 mRNA
	LGR5+ Median; Mean ± SEM LGR5– Median; Mean ± SEM
Normal colon	0 (0%)		33(100%)	53.0; 61.1 ± 6.8
Normal liver	0 (0%)		13 (100%)	22.1; 31.7 ± 8.9
Colon adenoma	17 (65.4%)	469.6; 609.3 ± 86.5	9 (34.6%)	78.9; 99.1 ± 23.5
Primary colon carcinoma
2002 UICC stage I-IV	82 (59.9%)	535.3; 685.3 ± 50.4	55 (40.1%)	119.7; 119.3 ± 9.5
I-II (T1-4N0)	31 (59.6%)	466.3;690.3 ± 76.7	21 (40.4%)	116.9; 122.7 ± 14.5
III (T2-3 N1-2)	23 (59.0%)	453.1; 618.9 ± 98.9	16 (41.0%)	138.5; 131.7 ± 19.9
IV (T3-4 N0-2 M1)	28 (60.9%)	580.4; 734.3 ± 91.4	18 (39.1%)	114.1; 104.3 ± 16.0
Liver and lung metastasis	23 (69.7%)	459.2; 572.9 ± 94.1	10 (30.3%)	53.6; 70.4 ± 17.1
